# Supplementary material for: Space-Time Analysis of Burgeoning US Atrial Septal Defect Rates Driven by Cannabis
Source: J Xenobiot. 2026 Apr 14;16(2):68. doi: 10.3390/jox16020068 (PMC13117238; doi:10.3390/jox16020068)
Supplement: Supplementary file 1 [file jox-16-00068-s001.zip]

Archive with 1 entries (1 files):
- jox-4182013-supplementary.pdf
